# Supplementary material for: UAV-Based Yield Prediction Based on LAI Estimation in Winter Wheat (Triticum aestivum L.) Under Different Nitrogen Fertilizer Types and Rates
Source: Plants (Basel). 2025 Jun 29;14(13):1986. doi: 10.3390/plants14131986 (PMC12252415; doi:10.3390/plants14131986)
Supplement: Supplementary file 1 [file plants-14-01986-s001.zip]

Archive with 1 entries (1 files):
- plants-3651898-supplementary.pdf
